# Supplementary material for: Consumer Perceptions of Artificial Sweeteners in Food Products, Consumption Frequency, and Body Mass Index: A Multivariate Analysis
Source: Nutrients. 2025 Feb 27;17(5):814. doi: 10.3390/nu17050814 (PMC11902076; doi:10.3390/nu17050814)
Supplement: Supplementary file 1 [file nutrients-17-00814-s001.zip]

Archive with 1 entries (1 files):
- nutrients-3498393-supplementary.pdf
